# Supplementary material for: Interspecies Genomic Variation and Transcriptional Activeness of Secondary Metabolism-Related Genes in Aspergillus Section Fumigati
Source: Front Fungal Biol. 2021 Apr 16;2:656751. doi: 10.3389/ffunb.2021.656751 (PMC10512231; doi:10.3389/ffunb.2021.656751)
Supplement: Supplementary Table 2 — The ASF-conserved BGCs. [file Table_2.XLSX]

## Sheet: Sheet1
Table S2. The ASF-conserved biosynthetic gene clusters (BGCs)
Cluster ID	Cluster boundaries	# of genes	Type	Backbone gene in Afu	Backbone gene in Nfi	Backbone gene in Ale	Backbone gene in Aud	Backbone gene in Avi	Transcription factor	Metabolites
BGC1	Afu1g10270-Afu1g10380	12	NRPS	Afu1g10380 (nrps1)	NFIA_015290	Alt_002492-T1	Aud_008518-T1	Avi_006867-T1	none	Fumigaclavine C
BGC2	Afu1g17190-Afu1g17240	6	NRPS	Afu1g17200 (sidC)	NFIA_008170	Alt_001796-T1	Aud_007839-T1	Avi_009095-T1	Unclassified-type	Ferricrocin
BGC3	Afu2g01280-Afu2g01330	6	PKS	Afu2g01290	NFIA_033590	Alt_001560-T1	Aud_000238-T1	Avi_001569-T1	none
BGC4	Afu2g17530-Afu2g17600	6	PKS	Afu2g17600 (pksP)	NFIA_093000	Alt_000061-T1	Aud_001739-T1	Avi_000055-T1	none	DHN-melanin
BGC5	Afu3g01400-Afu3g01480	9	PKS	Afu3g01410	NFIA_002360	Alt_004732-T1	Aud_002495-T1	Avi_009495-T1	none
BGC6	Afu3g03350-Afu3g03440	9	NRPS	Afu3g03350 (sidE)	NFIA_005520	Alt_004462-T1	Aud_002754-T1	Avi_009272-T1	none	Fumarylalanine
BGC7	Afu5g10040-Afu5g10130	10	NRPS	Afu5g10120	NFIA_077170	Alt_005864-T1	Aud_005878-T1	Avi_004093-T1	C6-type, bZip-type
BGC8	Afu6g09630-Afu6g09745	13	NRPS	Afu6g09660 (gliP)	NFIA_055350	Alt_006934-T1	Aud_004523-T1	Avi_009659-T1	C6-type	Gliotoxin
BGC9	Afu7g00120-Afu7g00190	7	PKS	Afu7g00160 (nscA, fccA)	NFIA_112240	Alt_000013-T1	Aud_002472-T1	Avi_003364-T1	C6-type	Neosartoricin, fumicyclines
BGC10	Afu8g02350-Afu8g02430	8	PKS	Afu8g02350	NFIA_096030	Alt_009401-T1	Aud_008986-T1	Avi_002400-T1	none
