# Supplementary material for: Interspecies Genomic Variation and Transcriptional Activeness of Secondary Metabolism-Related Genes in Aspergillus Section Fumigati
Source: Front Fungal Biol. 2021 Apr 16;2:656751. doi: 10.3389/ffunb.2021.656751 (PMC10512231; doi:10.3389/ffunb.2021.656751)
Supplement: Supplementary Tables 3–7 — The SM backbone genes with expression values (TPM) in A. fumigatus, N. fischeri, A. lentulus, A. udagawae, and A. viridinutans. [file Data_Sheet_1.xlsx]

## Sheet: Table S3_Afu
Table S3, SM backbone gene with TPM for A. fumigatus
	A. fumigatus (34)	TPM_PDB	TPM_CD	TPM_SB	TPM_PDA	Gene name in Afu (or others)	Presumed or experimentally defined metabolite	mean TPM = 101.6 (>0.05 mean TPM)
ASF-conserved	Afu1g10380	26.6469	2.09478	19.2428	3.06513	pes1/nrps1	Fumigaclavine C
	Afu1g17200	25.2929	5.5351	2.69638	3.65421	sidC	Ferricrocin, hydroxyferricrocin
	Afu2g01290	28.9338	0.467787	0.775849	10.0939
	Afu2g17600	0.484037	4.37435	0.269474	415.742	pksP	DHN-melanin
	Afu3g01410	11.9032	0.385057	1.12956	11.1443
	Afu3g03350	2.46263	0.445106	5.0727	1.04049	sidE	Fumarylalanine?
	Afu5g10120	10.66	20.3912	2.57168	57.2645
	Afu6g09660	1.29741	33.0645	10.6991	1.02782	gliP	Gliotoxin
	Afu7g00160	0.380879	0	0.954197	6.89681	nscA/fccA	Neosartoricin/fumicycline A
	Afu8g02350	0	0.0255906	0	1.88009
Partly-conserved	Afu3g12920	0.786222	4.62552	2.36362	2.56259	hasD	Hexadehydroastechrome
	Afu6g08560	3.17031	1.805	1.05899	8.32398
	Afu3g14700	1.21595	0.586068	0.225648	0.244643
	Afu3g03420	1.49601	0.0675989	0	2.10694	sidD	Fusarinine C, triacetylfusarinine C
	Afu3g15270	0	0.0199485	0	0	ftpA	Fumaryl-phenylalanine, -tyrosine
	Afu4g14560	0.378039	0.0256231	0	307.529	tpcC	Trypacidin
	Afu6g03480	0	5.8766	1.1678	0.904361	fsqF	Fumisoquins
	Afu8g01640	0	0.277588	0	45.1136
	Afu3g02670	452.941	0.838797	4.13381	26.6107
	Afu8g00370	70.3534	16.1689	1.53059	3.31886	fma-PKS	Fumagilin
	Afu6g13930	1.09148	0.499364	0.113935	1.11173	pyr2	Pyripyropene A
	Afu8g00170	0.305207	0.0206866	0.637183	0.276328	ftmA	Fumitremorgin
	Afu8g00540	87.08	23.3073	4.14313	5.88593	psoA	Pseurotin
	Afu4g00210	0.19505	0.872543	0.325767	12.3616	encA	Endochrocin
	Afu1g17740	0.288915	0.0979122	0	3.00815
	Afu1g01010	52.6463	0.11186	2.61855	0.7471	fgnA	Fumigermin
	Afu6g12080	7.35646	0.858081	0.357166	12.7787	fmqA	Fumiquinazolines
Afu-unique	Afu3g02530	0	0	0	1.89506
	Afu3g02570	1.41777	1.62295	6.84066	7.55913
	Afu3g13730	1.49601	2.39976	1.66572	1.12872	pesG
	Afu5g12730	31.0639	5.34863	0.863591	128.776	pes3
	Afu6g09610	0.304938	48.4055	23.937	0.828255	pesJ
	Afu6g12050	1.79023	8.33203	0.249165	21.8813	fmqC	Fumiquinazolines
	Afu8g00490	8.38675	3.16353	1.82704	0.990418

## Sheet: Table S4_Nfi
Table S4, SM backbone gene with TPM for N. fischeri
	N. fischeri (46)	TPM_PDB	TPM_CD	TPM_SB	TPM_PDA	Gene name in Afu (or others)	Presumed or experimentally defined metabolite	mean TPM = 96.1 (>0.05 mean TPM)
ASF-conserved	NFIA_015290	4.36196	17.0661	4.47982	1.66527	pes1/nrps1	Fumigaclavine C
	NFIA_008170	21.6274	1.85247	13.104	1.56003	sidC	Ferricrocin, hydroxyferricrocin
	NFIA_033590	1.39877	2.42248	1.31517	0.563892
	NFIA_093000	0.326932	0.0555519	0.184435	0.0702919	pksP	DHN-melanin
	NFIA_002360	1.3686	0.790671	1.54415	0.750349
	NFIA_005520	5.5171	1.86362	44.4986	0.178645	sidE	Fumarylalanine?
	NFIA_077170	14.6419	23.8505	15.2159	2.84037
	NFIA_055350	0.722281	0	0.308686	0.035294	gliP	Gliotoxin
	NFIA_112240	0.156272	0	1.32238	0.0209995	nscA/fccA	Neosartoricin/fumicycline A
	NFIA_096030	0	0.03279	0	0.0207452
Partly-conserved	NFIA_064400	6.3665	0.081134	25.1411	0.615971	hasD	Hexadehydroastechrome
	NFIA_054210	4.16862	0.971092	5.5631	3.10804
	NFIA_062550	2.07493	0.595555	1.21273	0.165787
	NFIA_005590	212.4	0.0285889	12.9087	0	sidD	Fusarinine C, triacetylfusarinine C
	NFIA_061820	0.0597843	0	0.0562109	0	ftpA	Fumaryl-phenylalanine, -tyrosine
	NFIA_101810	0	0	0.0738358	0.0422106	tpcC	Trypacidin
	NFIA_057360	0.193721	0	0.0455355	0.0130159
	NFIA_007580	3.17241	0.886598	8.5559	0.336554	fsqF	Fumisoquins
	NFIA_095200	0	0	0	0.0825718
	NFIA_004100	4.23808	1.1252	18.6786	0.142376
	NFIA_004080	0.0570602	0	0.107299	0.0153352
	NFIA_101940	3.17157	1.94606	4.80434	0.99444
	NFIA_100520	4.07949	0.122039	0.378163	0.525029	pyr2	Pyripyropene A
	NFIA_093690	4.81667	0.0269224	1.01302	1.41374	ftmA	Fumitremorgin
	NFIA_093790	0.233951	0.149073	1.53978	0.0314379
	NFIA_101660	0.076978	0	0	0	(nsrB)	Neosartorin
	NFIA_045430	0.078883	0	0.37084	0	encA	Endochrocin
	NFIA_044240	0.217842	0	0.136548	0.0292731
	NFIA_003740	0.107023	0	0.905637	0.0287631
	NFIA_005280	0	0.0586411	0.129794	0
	NFIA_045590	0	0.230481	0.255069	0
	NFIA_062250	91.1855	1.21591	1.15339	4.79875
	NFIA_023490	0.524641	0	0.493282	0.0156667
	NFIA_073990	6.93451	5.25615	1.72589	0.676044
	NFIA_074300	0.0643367	0.02733	0.604912	0
	NFIA_055290	0.653726	0	0	0.399301	(anaPS)	Acetylaszonalenin
Nfi-unique	NFIA_001530	0.372619	0.0316575	0.245243	0.0500718
	NFIA_029990	0.484749	3.77519	5.77315	1.21594
	NFIA_031170	0.0241359	0.0205057	0.0226933	0.01946
	NFIA_043670	0	0.0447629	0	0.0849602
	NFIA_057960	1.74961	0	0.382567	0.0984178
	NFIA_057990	0	0	0.115676	0.0330649
	NFIA_058030	0.62312	0	0.634698	0.1256
	NFIA_093910	0.194347	0.0275193	0.121821	0.0696425
	NFIA_100270	0.503153	0	0.295674	0.0338063
	NFIA_100310	0	0.025483	0	0

## Sheet: Table S5_Ale
Table S5, SM backbone gene with TPM for A. lentulus
	A. lentulus (46)	TPM_PDB	TPM_CD	TPM_SB	TPM_PDA	Gene name in Afu (or others)	Presumed or experimentally defined metabolite	mean TPM = 96.90 (>0.05 mean TPM)
ASF-conserved	Alt_002492-T1	2.56412	0.649189	4.81062	0.339421	pes1/nrps1	Fumigaclavine C
	Alt_001796-T1	4.59942	1.3828	9.51163	10.4787	sidC	Ferricrocin, hydroxyferricrocin
	Alt_001560-T1	11.9012	0.416831	0.62033	1.02675
	Alt_000061-T1	0.153996	0.0274054	0.215576	0.884602	pksP	DHN-melanin
	Alt_004732-T1	0.647945	0.230618	0.362818	0.48167
	Alt_004462-T1	187.391	135.511	1.20534	4.44348	sidE	Fumarylalanine?
	Alt_005864-T1	4.40775	33.8911	6.17033	11.8274
	Alt_006934-T1	1.8601	0.827562	0.433985	9.48029	gliP	Gliotoxin
	Alt_000013-T1	0	0.0654981	0	0.124363	nscA/fccA	Neosartoricin/fumicycline A
	Alt_009401-T1	0	0.0319655	0	0
Partly-conserved	Alt_003621-T1	0.151039	0.29567	59.9422	15.7191	hasD	Hexadehydroastechrome
	Alt_007044-T1	2.69716	1.91996	4.21989	4.39602
	Alt_006152-T1	0.330587	1.43549	0.370225	0.714914
	Alt_004454-T1	2.93655	0.0141241	9.22157	3.11087	sidD	Fusarinine C, triacetylfusarinine C
	Alt_003384-T1	0	0.0124861	0	0.0474155	ftpA	Fumaryl-phenylalanine, -tyrosine
	Alt_008896-T1	0	0	0	0.3123
	Alt_006730-T1	0.113944	0.588048	0	0.115505
	Alt_010303-T1	1.37552	0.542034	0.412622	0.398391	fsqF	Fumisoquins
	Alt_009481-T1	0	0	0	0.326363
	Alt_004555-T1	381.429	0.305014	0	3.36954
	Alt_004572-T1	0.405303	0.228406	0	0.365206
	Alt_007475-T1	0	0.084253	0.0946789	1.69115	pyr2	Pyripyropene A
	Alt_008389-T1	0	0.248226	0	0.171387
	Alt_010479-T1	0.160663	0.457467	0	0.217152
	Alt_009665-T1	0.354119	1.00831	0.0991448	0.335039
	Alt_008912-T1	0	0.0160351	0	0.0608925	(nsrB)	Neosartorin
	Alt_001717-T1	0.0775041	0.0413781	0	0.209509
	Alt_003389-T1	0	0.243134	0.106253	0.0512941
	Alt_004810-T1	2.59222	0.886015	0.518399	0.66736
	Alt_000084-T1	0.466677	0.0528502	1.1878	0.229368
	Alt_007763-T1	2112.4	0.0272025	0.534951	2.84076	(terA)	Terrein
	Alt_009670-T1	0	0.026424	0	0.401376
	Alt_010326-T1	0	0.0246786	0.291191	0.0937162
	Alt_009775-T1	0.0697766	0.0745051	0	0.848791
	Alt_009484-T1	0	0	0	0.219716
	Alt_003096-T1	0.567843	0.129926	3.861	0.712676
	Alt_010246-T1	1.05467	0.525532	2.06697	8.50543
	Alt_000119-T1	0.855462	1.18746	1.83623	1.96561
	Alt_006549-T1	0.0327181	0.122274	0.137404	0.70755
	Alt_007762-T1	1614.05	0.185691	0.417339	0.705155	(terB)	Terrein
	Alt_010411-T1	2.53574	0.0300842	0.709946	0.31417	(cpaA)	Cyclopiazonic acid
	Alt_009842-T1	0.0638181	0.0454285	0.35735	0.862565
Ale-unique	Alt_001916-T1	0.0634747	0.0338881	0.0888569	0
	Alt_003117-T1	0	0.211814	0.29403	0.141945
	Alt_004920-T1	0.367842	1.01465	0.514935	0.745764
	Alt_007499-T1	0.0734049	0.130632	0	0.148821

## Sheet: Table S6_Aud
Table S6, SM backbone gene with TPM for A. udagawae
	A. udagawae (68)	TPM_PDB	TPM_CD	TPM_SB	TPM_PDA	Gene name in Afu (or others)	Presumed or experimentally defined metabolite	mean TPM = 92.6 (>0.05 mean TPM)
ASF-conserved	Aud_008518-T1	0.340659	0.288892	2.60531	0.249969	pes1/nrps1	Fumigaclavine C
	Aud_007839-T1	2.30593	1.13546	7.75752	0.864583	sidC	Ferricrocin, hydroxyferricrocin
	Aud_000238-T1	3.3615	2.01481	3.2688	3.38391
	Aud_001739-T1	0.0549767	0.015834	0.258005	0.0580908	pksP	DHN-melanin
	Aud_002495-T1	2.04199	0.601487	1.59718	1.54469
	Aud_002754-T1	33.3655	0.24145	206.768	0.0885816	sidE	Fumarylalanine?
	Aud_005878-T1	7.31246	3.91892	8.83273	8.11789
	Aud_004523-T1	0.608716	7.52275	3.89551	0.84785	gliP	Gliotoxin
	Aud_002472-T1	2.43076	0.0378428	0.513855	0.381797	nscA/fccA	Neosartoricin/fumicycline A
	Aud_008986-T1	0.0650082	0.0187232	0.203389	0.103036
Partly-conserved	Aud_003577-T1	0.42804	0.0308203	7.44926	93.4536	hasD	Hexadehydroastechrome
	Aud_004647-T1	0.227435	1.04807	0.355784	2.58342
	Aud_000154-T1	0.283246	0.0135965	0.295394	0.0498818
	Aud_002763-T1	1.755	0.0163053	4.51664	0.0598199	sidD	Fusarinine C, triacetylfusarinine C
	Aud_003833-T1	0.100149	0	0.0783328	0.185188	ftpA	Fumaryl-phenylalanine, -tyrosine
	Aud_006884-T1	0	0.0190916	0.414781	0.560336	tpcC	Trypacidin
	Aud_004232-T1	0.0406918	0.164077	1.33677	0.0859936
	Aud_006839-T1	4.15377	0.162216	1.10134	1.45062	fsqF	Fumisoquins
	Aud_008870-T1	0.114601	0.0660135	0.537825	0
	Aud_008722-T1	0.677173	0.0835864	0.302664	0	fma-PKS	Fumagilin
	Aud_005467-T1	0.047937	0.27613	1.79974	0
	Aud_006872-T1	2.52166	0.683551	2.55247	9.63924
	Aud_008738-T1	0.147112	0.00847404	0.230132	0.031089	psoA	Pseurotin
	Aud_000136-T1	0	0	0.0707067	0.0238798
	Aud_006764-T1	0.16493	0	0	0.232363
	Aud_009528-T1	15.3438	0	0	0
	Aud_003872-T1	0	0	0	0
	Aud_004261-T1	0	0	0.191165	0
	Aud_007785-T1	0.285379	0.219181	0.744046	0.13402
	Aud_005392-T1	0.616601	0.0443973	0.723427	1.08588	(vdtA)	Viriditoxin
	Aud_008854-T1	99.8256	0.0482671	9.17563	2.95132
	Aud_008733-T1	0.921288	0.464351	3.42285	0.182527
	Aud_009571-T1	0	0	0.0736423	0
	Aud_001404-T1	0.571867	0.0346748	1.69501	0.0954095
	Aud_001772-T1	0.0900878	0.0259465	0	0
	Aud_002047-T1	0	0.0278507	0.226905	0
	Aud_002531-T1	4.51373	11.1233	3.64739	3.74288
	Aud_004183-T1	0	0	0	0
	Aud_010229-T1	0	0.0332654	0.18068	0.0610209
	Aud_010682-T1	0.0571896	0.0494141	0.268391	0.0906436
	Aud_010114-T1	0	0	0	0.452818
	Aud_006246-T1	0.134694	0.0387938	0.210707	0.106743
	Aud_000066-T1	0	0.0914648	3.31192	0
	Aud_000067-T1	0.0870509	0	0.726275	0.0766516
	Aud_001781-T1	0	0	0.0782	0
	Aud_002647-T1	0.475984	0.325588	1.76842	0.550097
	Aud_004404-T1	0.479586	0.429729	0.833592	0.591211
	Aud_007428-T1	0.0479955	0.0552934	0.375405	0
	Aud_008949-T1	0.0927447	0.0133559	0.145084	0.0734987
	Aud_009335-T1	0	0.131516	0.178581	4.76465
Aud-unique	Aud_000022-T1	0	0	0	0
	Aud_000025-T1	0.0512494	0.0147605	0	0.541524
	Aud_000111-T1	0.0379668	0.0164024	0.267267	0.0100294
	Aud_000124-T1	0	0	0	0.135293
	Aud_001101-T1	4.09709	3.5657	3.48327	5.64674
	Aud_002590-T1	1.58881	0.648264	0.690396	2.09851
	Aud_003828-T1	0.0258721	0.014903	0.242835	1.4899
	Aud_003849-T1	0.172995	0.0996497	0.451036	0.0304657
	Aud_004204-T1	0	0.0187439	0	0.137533
	Aud_007403-T1	0.579769	0.901698	0.18139	0.551349
	Aud_007405-T1	0.581484	0.033495	0	0.184327
	Aud_007778-T1	0	0.0272474	0.22199	0.0749728
	Aud_009289-T1	0.475696	0.232911	4.39046	0.653434
	Aud_009511-T1	0	0	0	0
	Aud_009514-T1	0	0	0.0821344	0.0277393
	Aud_009532-T1	0.395721	0.0569865	0.30952	0.36587
	Aud_009535-T1	0	0	0	0
	Aud_010225-T1	0	0	0	0

## Sheet: Table S7_Avi
Table S7, SM backbone gene with TPM for A. viridinutans
	A. viridinutans (49)	TPM_PDB	TPM_CD	TPM_SB	TPM_PDA	Gene name in Afu (or others)	Presumed or experimentally defined metabolite	mean TPM = 99.6 (>0.05 mean TPM)
ASF-conserved	Avi_006867-T1	15.399	0.416379	113.882	0.223543	pes1/nrps1	Fumigaclavine C
	Avi_009095-T1	24.0071	1.97381	85.9518	0.587434	sidC	Ferricrocin, hydroxyferricrocin
	Avi_001569-T1	2.29678	10.2233	7.21621	3.21747
	Avi_000055-T1	0.348504	1.02228	0.695211	41.6602	pksP	DHN-melanin
	Avi_009495-T1	2.1449	7.96107	6.12639	6.00942
	Avi_009272-T1	0.590749	0.91882	0.636365	0	sidE	Fumarylalanine?
	Avi_004093-T1	9.97967	36.522	12.6474	1.09648
	Avi_009659-T1	0.351617	0.0719587	0.420852	0	gliP	Gliotoxin
	Avi_003364-T1	2.08326	116.448	5.98431	5.44759	nscA/fccA	Neosartoricin/fumicycline A
	Avi_002400-T1	0	0.0555155	0	0
Partly-conserved	Avi_005753-T1	38.7015	9.6572	79.6414	7.60917	hasD	Hexadehydroastechrome
	Avi_002682-T1	0	1.08236	0.575476	1.34708
	Avi_008100-T1	0.199757	0.102201	0.23909	1.11932
	Avi_009883-T1	0.0860532	1.1271	0.205995	27.9673
	Avi_009740-T1	0.706221	0.0963526	1.54968	0
	Avi_002196-T1	1.69672	1.21532	0.145058	0	fma-PKS	Fumagilin
	Avi_006983-T1	18.5012	113.781	31.1521	50.9567
	Avi_002834-T1	1.13008	0.2544	0.0676302	18.9971	ftmA	Fumitremorgin
	Avi_001657-T1	0	0	0	0
	Avi_003357-T1	0.242506	0.843695	0	0
	Avi_003177-T1	0.316768	0.162067	0.0947854	0
	Avi_007034-T1	0	0	0.0575587	0
	Avi_003616-T1	220.523	0.329578	169.431	128.743	(vdtA)	Viriditoxin
	Avi_003269-T1	0.962534	0.59095	0.36002	0
	Avi_002209-T1	0	0.101127	0	0
	Avi_008468-T1	0.497597	0.305501	1.07204	0.557652
	Avi_000390-T1	0.191619	0.039215	0	0.357909
	Avi_000019-T1	5.42776	0.292315	10.3147	0
	Avi_005973-T1	0.306637	8.99469	0.550525	55.556
	Avi_007494-T1	1.85297	4.37553	0.0853014	70.2852
	Avi_003254-T1	0	0.100629	0.147132	38.5737
	Avi_003638-T1	56.6852	0.749084	41.0279	2.21733
	Avi_006016-T1	0.245854	12.6792	0	48.2171
	Avi_009131-T1	15.6649	2.28989	35.7579	2.50793
	Avi_010194-T1	0	0.0284544	0	0
Avi-unique	Avi_000001-T1	0.348829	0.190368	0.556687	0
	Avi_001747-T1	0.618755	0.291246	0.111089	0.346716
	Avi_001988-T1	0.626635	0.341977	4.12513	0.585219
	Avi_002209-T1	0	0.101127	0	0
	Avi_004012-T1	4.72892	13.633	9.78209	16.1294
	Avi_006058-T1	0.111442	0.091227	0.066693	0
	Avi_007785-T1	2.32459	2.25007	1.20316	3.16841
	Avi_007877-T1	0	0.112624	0	0
	Avi_008488-T1	0	0.0409789	0.0599165	0
	Avi_009175-T1	0.515075	2.0028	2.31186	12.9879
	Avi_009488-T1	0	0.0240768	0	0
	Avi_009654-T1	1.20627	1.42633	3.44907	1.50206
	Avi_010141-T1	4.39534	1.12756	11.8554	9.01908
	Avi_010188-T1	0	0.0693817	0.0676302	0
