# Supplementary material for: Interspecies Genomic Variation and Transcriptional Activeness of Secondary Metabolism-Related Genes in Aspergillus Section Fumigati
Source: Front Fungal Biol. 2021 Apr 16;2:656751. doi: 10.3389/ffunb.2021.656751 (PMC10512231; doi:10.3389/ffunb.2021.656751)
Supplement: Supplementary Table 8 — Coordinately expressed gene clusters identified by MIDDAS-M analysis. [file Table_8.xlsx]

## Sheet: Sheet1
Table S8, Coodinately expressed gene clusters identified by MIDDAS analysis
Strain	Cluster start	Cluster end	# of genes	SM core gene within the cluster	Predicted SMs	Corresponding BGC
A. fumigatus	Afu1g16556	Afu1g16564	3
	Afu2g17515	Afu2g17600	8	Afu2g17600 (pksP)	DHN-melanin	BGC4
	Afu3g01155	Afu3g01210	8
	Afu4g02730	Afu4g02800	8
	Afu4g14460	Afu4g14580	13	Afu4g14560 (tpcC)	Trypacidin	Partry-conserved
	Afu5g00100	Afu5g00135	5
	Afu5g07630	Afu5g07660	4
	Afu6g03390	Afu6g03460	7
	Afu6g09600	Afu6g09745	16	Afu6g09610, Afu6g09660 (gliP)	Gliotoxin	BGC8
	Afu6g14010	Afu6g14040	4
	Afu7g06780	Afu7g06810	4
	Afu7g06820	Afu7g06910	9
	Afu7g08560	Afu7g08590	5
	Afu8g00370	Afu8g00580	21	Afu8g00370 (fmaB), Afu8g00490, Afu8g00540 (psoA)	Fmagilin, pseurotin	Partry-conserved
N. fischeri	NFIA_001400	NFIA_001440	4
	NFIA_005560	NFIA_005620	7	NFIA_005590 (sidD)	Fusarinine C	Partry-conserved
	NFIA_005880	NFIA_005910	4
	NFIA_008100	NFIA_008190	10	NFIA_008170 (sidC)	Ferricrocin	BGC2
	NFIA_014210	NFIA_014250	5
	NFIA_014360	NFIA_014390	4
	NFIA_028080	NFIA_028110	4
	NFIA_062240	NFIA_062290	6	NFIA_062250		Partry-conserved
	NFIA_063660	NFIA_063700	5
	NFIA_064390	NFIA_064420	4	NFIA_064400 (hasD)	Hexadehydroastechrome	Partry-conserved
	NFIA_093690	NFIA_093740	6	NFIA_093690 (ftmA)	Fumitremorgins	Partry-conserved
	NFIA_100450	NFIA_100520	8	NFIA_100520		Partry-conserved
	NFIA_106400	NFIA_106440	5
A. lentulus	Alt_003295-T1	Alt_003299-T1	5
	Alt_003408-T1	Alt_003413-T1	6
	Alt_003540-T1	Alt_003545-T1	6
	Alt_003617-T1	Alt_003624-T1	8	Alt_003621-T1 (hasD)	Hexadehydroastechrome	Partry-conserved
	Alt_004389-T1	Alt_004392-T1	4
	Alt_004779-T1	Alt_004781-T1	3
	Alt_004825-T1	Alt_004827-T1	3
	Alt_005875-T1	Alt_005877-T1	3
	Alt_006925-T1	Alt_006934-T1	10	Alt_006934-T1 (gliP)	Gliotoxin	BGC8
	Alt_007753-T1	Alt_007763-T1	11	Alt_007763-T1 (terA), Alt_007762-T1 (terB)	Terrein	Partry-conserved
	Alt_008825-T1	Alt_008854-T1	29
	Alt_009764-T1	Alt_009766-T1	3
A. udagawae	Aud_000536-T1	Aud_000541-T1	6
	Aud_000793-T1	Aud_000795-T1	3
	Aud_002752-T1	Aud_002766-T1	14	Aud_002754-T1 (sidE), Aud_002763-T1 (sidD)	Fumarylalanine?, fusarinine C, triacetylfusarinine C	BGC6
	Aud_002814-T1	Aud_002817-T1	4
	Aud_003574-T1	Aud_003581-T1	8	Aud_003577-T1 (hasD)	Hexadehydroastechrome	Partry-conserved
	Aud_004514-T1	Aud_004525-T1	12	Aud_004523-T1 (gliP)	Gliotoxin	BGC8
	Aud_006854-T1	Aud_006861-T1	8
	Aud_008282-T1	Aud_008284-T1	3
	Aud_008709-T1	Aud_008719-T1	11
	Aud_008852-T1	Aud_008859-T1	8	Aud_008854-T1		Partry-conserved
	Aud_009309-T1	Aud_009313-T1	5
	Aud_009320-T1	Aud_009344-T1	25	Aud_009335-T1		Partry-conserved
A. viridinutans	Avi_000056-T1	Avi_000060-T1	5	(Avi_000055-T1, pksP)	DHN-melanin	BGC4
	Avi_001265-T1	Avi_001271-T1	7
	Avi_003609-T1	Avi_003616-T1	8	Avi_003616-T1 (vdtA)	Viriditoxin	Partry-conserved
	Avi_003634-T1	Avi_003641-T1	8	Avi_003638-T1		Partry-conserved
	Avi_005751-T1	Avi_005756-T1	6	Avi_005753-T1 (hasD)	Hexadehydroastechrome	Partry-conserved
	Avi_005973-T1	Avi_005983-T1	11	Avi_005973-T1		Partry-conserved
	Avi_007490-T1	Avi_007496-T1	7	Avi_007494-T1		Partry-conserved
	Avi_009093-T1	Avi_009095-T1	3	Avi_009095-T1 (sidC)	Ferricrocin	BGC2
	Avi_009137-T1	Avi_009141-T1	5
	Avi_009247-T1	Avi_009258-T1	12
	Avi_009264-T1	Avi_009266-T1	3
	Avi_009340-T1	Avi_009346-T1	7
	Avi_009634-T1	Avi_009641-T1	8
	Avi_010165-T1	Avi_010175-T1	11
	Avi_002189-T1	Avi_002192-T1	4
	Avi_002834-T1	Avi_002841-T1	8	Avi_002834-T1 (ftmA)	Fumitremorgin	Partry-conserved
	Avi_003350-T1	Avi_003368-T1	18	Avi_003364-T1 (nscA/fccA), Avi_003357-T1	Neosartoricin/fumicycline A	BGC9
	Avi_003503-T1	Avi_003505-T1	3
	Avi_003596-T1	Avi_003598-T1	3
